# Supplementary material for: A community-based ambulance model: lessons for emergency medical services and everyday health systems resilience from South Africa
Source: Health Policy Plan. 2024 Aug 2;39(9):956–69. doi: 10.1093/heapol/czae070 (PMC11969215; doi:10.1093/heapol/czae070)
Supplement: czae070_Supp [file czae070_supp.zip]

Archive with 1 entries (1 files):
- Visual map example_anonymised.jpg
